# Supplementary material for: Selection of start codon during mRNA scanning in eukaryotic translation initiation
Source: Commun Biol. 2022 Jun 15;5:587. doi: 10.1038/s42003-022-03534-2 (PMC9200866; doi:10.1038/s42003-022-03534-2)
Supplement: Supplementary file 4 — Supplementary Data 1 [file 42003_2022_3534_MOESM4_ESM.xlsx]

## Sheet: Sheet1
Supplementary Data 1: Binding energy values (kcal/mol) for different codons:anticodons
CODON	Binding energy (kcal/mol)	Relative binding energy (kcal/mol)	Average
AUG	RUN1: -22.24		-21.42
	RUN2: -19.7
	RUN3: -23.72
	RUN4: -20.03
GUG	RUN1: -20.8	0.62	1.19
	RUN2: -21.19	0.23
	RUN3: -19.68	1.74
	RUN4: -19.22	2.2
UUG	RUN1: -19.13	2.29	2.79
	RUN2: -20.88	0.54
	RUN3: -17.68	3.74
	RUN4: -16.8	4.62
CUG	RUN1: -21.09	0.33	2.9
	RUN2: -19.85	1.57
	RUN3: -17.48	3.94
	RUN4: -15.65	5.77
ACG	RUN1: -19.7	1.72	4.14
	RUN2: -16.63	4.79
	RUN3: -18.00	3.42
	RUN4: -14.77	6.65
AGG	RUN1: -9.89	11.53	12.22
	RUN2: -5.00	16.43
	RUN3: -10.30	11.12
	RUN4: -11.61	9.81
AAG	RUN1: -6.30	15.12	14.01
	RUN2: -7.41	14.01
	RUN3: -10.30	11.12
	RUN4: -5.61	15.81
AUC	RUN1: -10.78	10.64	7.6
	RUN2: -12.11	9.31
	RUN3: -16.60	4.82
	RUN4: -15.76	5.66
AUU	RUN1: -3.63	17.8	15.1
	RUN2: -6.93	14.49
	RUN3: -9.40	12.02
	RUN4: -5.3	16.12
AUA	RUN1: -4.40	17.02	17.37
	RUN2: -7.94	13.48
	RUN3: -3.17	18.25
	RUN4: -0.62	20.8
ACA	RUN1: -8.77	12.65	14.12
	RUN2: -6.85	14.57
	RUN3: -6.10	15.32
	RUN4: -7.47	13.95
AGU	RUN1: -5.07	16.35	16.32
	RUN2: -4.56	16.86
	RUN3: -4.92	16.5
	RUN4: -5.82	15.6
GUA	RUN1: -5.7	15.72	17.5
	RUN2: -2.82	18.36
	RUN3: -2.06	18.6
	RUN4: -4.09	17.33
GCG	RUN1: -3.03	18.39	17.9
	RUN2: -4.80	16.62
	RUN3: -3.92	17.5
	RUN4: -2.26	19.16
GCA	RUN1: -0.6	20.82	19.32
	RUN2: -1.82	19.6
	RUN3: -2.01	19.41
	RUN4: -3.94	17.48
UAU	RUN1: -2.22	19.2	19.67
	RUN2: -0.9	20.52
	RUN3: -2.31	19.11
	RUN4: -1.54	19.88
The relative binding energies with respect to AUG codon were obtained.
The average binding energy between codon AUG with anticodon UAC calculated using MMPBSA, over the four independent runs of AUG codon and the value is -21.42 kcal/mol.
For each mutated codon, for each run relative binding energy is calculated with respect to AUG codon.
