# Supplementary material for: Selection of start codon during mRNA scanning in eukaryotic translation initiation
Source: Commun Biol. 2022 Jun 15;5:587. doi: 10.1038/s42003-022-03534-2 (PMC9200866; doi:10.1038/s42003-022-03534-2)
Supplement: Supplementary file 5 — Supplementary Data 2 [file 42003_2022_3534_MOESM5_ESM.xlsx]

## Sheet: Sheet1
Supplementary Data S2: Binding energy values (kcal/mol) for different codons:anticodons in presence/absence of eIFs
CODON	No eIF1				No (eIF1+eIF1A)				No eIF2⍺				No eIF2β
AUG	Runs:		Avg:		Runs:		Avg:		Runs:		Avg:		Runs:	Avg:
	-20.14		-21.64		-19.92		-20.09		-10.87		-12.66		-16.6	-17.38
	-23.53				-20.4				-17.69				-17.4
	-21.5				-19.02				-11.61				-18.2
	-21.42				-21.03				-10.5				-17.35
GUG	Runs:	Rel:		Avg:	Runs:	Rel:		Avg:	Runs:	Rel:		Avg:	Runs:	Rel:	Avg:
	-22.34	-0.7		1.99	-25.3	-5.21		-4.57	-11.75	0.91		1.32	-14.33	3.05	3.04
	-18.11	3.53			-23.53	-3.44			-6.6	6.06			-12.59	4.79
	-18.29	3.35			-24.22	-4.13			-12.5	0.16			-15.03	2.35
	-19.9	1.74			-25.61	-5.52			-14.5	-1.84			-15.4	1.98
AUA	Runs:	Rel:		Avg:	Runs:	Rel:		Avg:	Runs:	Rel:		Avg:	Runs:	Rel:	Avg:
	-13.24	8.4		7.93	-14.85	5.24		5.91	-7.85	4.81		2.89	-5.62	11.76	11.12
	-13.68	7.96			-14.08	6.01			-15.1	-2.44			-6.18	11.2
	-13.82	7.82			-13.28	6.81			-8.9	3.76			-7.09	10.29
	-14.1	7.54			-14.51	5.58			-7.2	5.46			-6.16	11.23
Relative binding energy profile of codon-anticodon interactions from GUG and AUA with respect to AUG simulation runs in the presence and absence of different eIFs.
For GUG and AUA, for each case, relative binding energy is calculated with respect to AUG codon for the similar system.
