# Supplementary material for: Selection of start codon during mRNA scanning in eukaryotic translation initiation
Source: Commun Biol. 2022 Jun 15;5:587. doi: 10.1038/s42003-022-03534-2 (PMC9200866; doi:10.1038/s42003-022-03534-2)
Supplement: Supplementary file 6 — Supplementary Data 3 [file 42003_2022_3534_MOESM6_ESM.xlsx]

## Sheet: Sheet1
Figure 5(a): RMSD of tRNAi backbone from the independent simulation runs of AUG, AUA and GUG
	AUG	AUG	AUA	AUA	GUG	GUG
Time(ns)	RMSD(Å)	E(yER±)	RMSD(Å)	E(yER±)	RMSD(Å)	E(yER±)
0.2	0	0	0	0	0	0
0.4	0.24565	0.03735	1.0969	0.21515	0.6299	0.163
0.6	0.2664	0.0002	0.7902	0.0103	0.556	0.0433
0.8	0.3461	0.1044	0.9298	0.0014	0.6742	0.0257
1	0.34405	0.14525	0.7187	0.03465	0.627	0.0142
1.2	0.37415	0.03745	0.7398	0.11295	0.51875	0.12455
1.4	0.47075	0.09265	1.3226	0.22905	0.4423	0.0592
1.6	0.4149	0.1799	1.0776	0.2727	0.6426	0.137
1.8	0.43355	0.02295	0.8739	0.09	0.46505	0.12205
2	0.44925	0.17405	0.9071	0.07825	0.5399	0.0078
2.2	0.62855	0.13545	0.9409	0.05165	0.63205	0.19465
2.4	0.9468	0.0459	0.9395	0.1348	0.5914	0.0838
2.6	0.65625	0.02075	1.0619	0.17505	0.49445	0.08985
2.8	0.4704	0.1201	0.9502	0.1072	0.60555	0.02475
3	0.5773	0.0565	1.3649	0.1741	0.71435	0.20935
3.2	0.5427	0.0018	0.9563	0.0394	0.60045	0.19205
3.4	0.5522	0.0833	1.0053	0.1848	0.56755	0.11515
3.6	0.5846	0.0893	1.4592	0.1253	0.54305	0.10565
3.8	0.65025	0.14645	1.7335	0.03135	0.5894	0.0254
4	0.7091	0.1962	1.5455	0.1486	0.66335	0.07425
4.2	0.8049	0.0556	1.4544	0.2236	0.56165	0.12785
4.4	1.20115	0.08175	1.3369	0.2097	0.74255	0.23655
4.6	0.84805	0.12245	1.4209	0.2586	0.59045	0.09695
4.8	0.8011	0.0703	1.8161	0.09955	0.65555	0.26275
5	0.8342	0.1551	1.6118	0.1872	0.5413	0.1046
5.2	0.828	0.1344	1.4669	0.2182	0.5255	0.1017
5.4	1.0708	0.2439	1.7202	0.24215	0.66345	0.12925
5.6	0.8471	0.2036	1.6551	0.15515	0.68455	0.19055
5.8	0.8312	0.3379	2.0375	0.1151	0.71975	0.25235
6	0.88915	0.18235	1.5798	0.2689	0.7392	0.2717
6.2	0.861	0.1566	1.8068	0.1497	0.6548	0.1893
6.4	0.99395	0.20595	1.9962	0.1621	0.6199	0.2751
6.6	0.9303	0.3713	1.9193	0.05955	0.5606	0.1858
6.8	0.8749	0.3729	2.3238	0.16325	0.6429	0.2256
7	0.9317	0.3987	2.1285	0.0658	0.6074	0.3181
7.2	0.98445	0.17895	2.2356	0.16115	0.5131	0.2103
7.4	0.85685	0.28605	2.2995	0.10435	0.7144	0.1015
7.6	0.92555	0.22495	2.3649	0.14465	0.6576	0.2719
7.8	0.90635	0.35235	2.6612	0.3448	0.62465	0.12675
8	0.9127	0.2654	2.0948	0.0709	0.5792	0.1905
8.2	1.07645	0.31655	2.1752	0.06635	0.691	0.1602
8.4	1.21955	0.16145	2.2	0.0241	0.6627	0.005
8.6	1.2019	0.0226	1.8746	0.2707	0.633	0.0457
8.8	1.1173	0.0477	1.9619	0.1389	0.5007	0.1191
9	0.92405	0.37655	2.1648	0.15365	0.58275	0.12785
9.2	0.9761	0.4983	1.9572	0.22665	0.5806	0.1662
9.4	0.9852	0.3054	2.0889	0.1554	0.5759	0.2258
9.6	0.9001	0.2918	1.9681	0.00445	0.64525	0.21395
9.8	1.0674	0.2036	1.8626	0.22915	0.77035	0.15885
10	0.91625	0.43025	1.9581	0.2732	0.6852	0.2148
10.2	0.94005	0.19645	1.838	0.2325	0.66245	0.33545
10.4	0.92505	0.33935	2.1998	0.02835	0.6709	0.3056
10.6	0.7707	0.2825	2.1121	0.1275	0.55115	0.21715
10.8	0.9936	0.288	2.1677	0.0544	0.57095	0.17525
11	0.79565	0.12135	2.3789	0.04065	0.6325	0.1106
11.2	1.01035	0.23715	2.3259	0.11905	0.73535	0.31325
11.4	0.94565	0.28905	2.27	0.26135	0.54185	0.19845
11.6	1.0619	0.3021	2.122	0.08505	0.65735	0.26955
11.8	1.07515	0.31615	2.167	0.1924	0.63225	0.24545
12	1.0878	0.4805	2.2652	0.01455	0.7507	0.2512
12.2	1.1028	0.2652	2.4321	0.05065	0.58315	0.23935
12.4	0.957	0.3392	2.046	0.25255	0.7617	0.2454
12.6	0.947	0.3691	2.3359	0.15585	0.6759	0.3267
12.8	0.9876	0.4081	1.9352	0.1863	0.76045	0.28025
13	1.0374	0.3503	2.0353	0.2148	0.6534	0.2655
13.2	0.99965	0.32185	2.0422	0.23375	0.92225	0.38945
13.4	1.06715	0.46595	2.0873	0.21595	0.6555	0.3352
13.6	1.2254	0.2687	2.1974	0.23915	0.7661	0.1689
13.8	1.1085	0.4	2.0165	0.2905	0.68265	0.01665
14	1.0508	0.3449	2.3411	0.1903	0.82055	0.19495
14.2	1.03555	0.47015	2.2136	0.15435	0.68975	0.34915
14.4	0.9649	0.4081	2.0626	0.21215	0.65875	0.04505
14.6	1.04755	0.38285	2.0928	0.16965	0.7222	0.1126
14.8	1.0711	0.2666	2.0224	0.1975	0.6201	0.2326
15	1.089	0.282	2.0077	0.1582	0.66805	0.11145
15.2	0.96575	0.28565	2.1812	0.15495	0.5179	0.1253
15.4	0.848	0.3222	2.016	0.2798	0.62025	0.17305
15.6	1.093	0.4195	2.1237	0.13985	0.7194	0.1795
15.8	1.04325	0.33225	2.2474	0.02385	0.68425	0.06615
16	0.9786	0.3011	1.9162	0.25155	0.7289	0.2285
16.2	0.90445	0.31625	2.1283	0.17865	0.57965	0.24325
16.4	0.89145	0.30365	2.1309	0.17565	0.67785	0.21075
16.6	0.97425	0.18865	2.3535	0.01555	0.5703	0.1304
16.8	0.95745	0.27655	2.1988	0.2447	0.8106	0.3656
17	0.96115	0.32415	2.3294	0.1864	0.6139	0.1377
17.2	0.966	0.371	2.364	0.01155	0.68915	0.23605
17.4	0.98475	0.17325	2.4567	0.02175	0.54885	0.13135
17.6	0.99285	0.15515	2.111	0.2809	0.68015	0.22905
17.8	1.0542	0.141	2.0506	0.123	0.59135	0.15705
18	0.99165	0.13425	2.1649	0.0002	0.5146	0.0018
18.2	1.06695	0.13885	2.4896	0.30315	0.60255	0.11365
18.4	0.8638	0.1204	2.3555	0.14765	0.641	0.0882
18.6	0.93795	0.31245	2.2951	0.25455	0.64355	0.04745
18.8	1.08985	0.25735	2.322	0.2673	0.62975	0.19075
19	1.1165	0.1627	2.5109	0.27595	0.69095	0.15295
19.2	1.0224	0.2658	2.232	0.1537	0.869	0.0993
19.4	1.10175	0.14575	2.1593	0.2629	0.7364	0.1545
19.6	1.00335	0.31765	2.3404	0.1064	0.71655	0.22655
19.8	0.84825	0.31775	1.9627	0.0369	0.60125	0.10125
20	0.9293	0.3277	2.1852	0.1348	0.6195	0.0432
20.2	0.9905	0.3455	2.3991	0.21555	0.5682	0.2007
20.4	0.9653	0.3411	2.2293	0.1346	0.59005	0.04835
20.6	0.9667	0.2632	2.0599	0.01525	0.53705	0.17265
20.8	0.8921	0.3838	2.1221	0.16985	0.6243	0.2684
21	0.9231	0.4063	2.1973	0.1872	0.5381	0.0366
21.2	0.9085	0.3766	2.0812	0.16835	0.60695	0.02615
21.4	0.96025	0.39745	2.2746	0.14835	0.6475	0.1457
21.6	1.1688	0.3031	2.2461	0.2717	0.67545	0.09035
21.8	1.04325	0.12885	2.0431	0.10995	0.6288	0.2023
22	1.03575	0.24335	2.1534	0.1027	0.63975	0.11745
22.2	0.77945	0.28515	2.2109	0.06815	0.59145	0.02325
22.4	0.99485	0.22455	2.3947	0.27975	0.58125	0.13725
22.6	1.07475	0.15835	2.2778	0.1664	0.50395	0.09255
22.8	1.0468	0.0871	2.0842	0.14305	0.5717	0.1131
23	0.9059	0.2511	1.9454	0.13085	0.6318	0.1648
23.2	0.831	0.1868	2.1375	0.16255	0.76255	0.18565
23.4	1.03855	0.35725	2.3697	0.37345	0.6671	0.1271
23.6	0.9822	0.3686	2.2501	0.2183	0.4701	0.041
23.8	1.16995	0.38015	2.0425	0.2066	0.61315	0.07675
24	1.0675	0.3347	2.1763	0.22505	0.64635	0.14505
24.2	0.94785	0.33695	2.3174	0.3184	0.5456	0.139
24.4	0.9201	0.1989	2.165	0.08695	0.54015	0.10125
24.6	1.0698	0.1396	2.0869	0.24525	0.48345	0.15275
24.8	1.09265	0.28775	2.2306	0.2544	0.61855	0.05495
25	1.04	0.3738	2.132	0.24225	0.63845	0.08225
25.2	1.0501	0.2697	2.3549	0.04905	0.62435	0.09205
25.4	1.06955	0.28595	2.1681	0.22565	0.8574	0.0953
25.6	1.0645	0.1722	2.1879	0.02645	0.72	0.033
25.8	0.95445	0.16875	2.4282	0.2468	0.6805	0.1421
26	0.9198	0.2674	2.3268	0.00125	0.7371	0.0325
26.2	0.98405	0.17765	2.2394	0.14045	0.7037	0.0299
26.4	0.95515	0.22555	2.0253	0.10115	0.75805	0.03855
26.6	0.9371	0.1713	2.1948	0.19405	0.7614	0.0467
26.8	0.85845	0.23315	2.19	0.12835	0.74525	0.22415
27	0.9901	0.2245	2.3062	0.1677	0.71435	0.01455
27.2	0.98975	0.09565	2.0586	0.01345	0.8511	0.1398
27.4	0.9409	0.21	2.0276	0.2877	0.5038	0.1657
27.6	0.91815	0.34725	1.9895	0.2563	0.69895	0.10525
27.8	0.86935	0.16535	2.4034	0.05495	0.44055	0.10895
28	1.01135	0.18865	2.3602	0.0078	0.6038	0.1551
28.2	0.9444	0.3069	2.0961	0.14445	0.68605	0.19675
28.4	0.8448	0.2835	2.139	0.17165	0.71385	0.25305
28.6	0.9882	0.262	2.1897	0.06345	0.69545	0.14735
28.8	1.1318	0.4183	1.9554	0.2604	0.7088	0.2367
29	0.9612	0.4925	2.1417	0.2269	0.8226	0.1845
29.2	0.91575	0.26325	2.3219	0.25665	0.5333	0.0857
29.4	1.04105	0.30585	1.9979	0.29435	0.7034	0.262
29.6	0.8528	0.2263	1.8002	0.27185	0.7894	0.0061
29.8	0.91805	0.35895	2.0433	0.2999	0.50685	0.10495
30	0.9777	0.2776	1.866	0.26485	0.54845	0.02655
30.2	0.89505	0.34865	1.9081	0.28685	0.69815	0.30915
30.4	1.01745	0.24395	2.2125	0.01245	0.61255	0.13795
30.6	0.9077	0.2703	2.0508	0.2068	0.8267	0.0181
30.8	0.9397	0.1725	2.5932	0.0664	0.74645	0.15265
31	0.9808	0.3476	2.0971	0.1696	0.6712	0.2367
31.2	0.9709	0.3253	2.4126	0.08805	0.77405	0.05095
31.4	0.9652	0.2679	1.9312	0.2431	0.8465	0.0592
31.6	0.9889	0.2768	2.1661	0.20165	0.5778	0.0802
31.8	0.95755	0.33335	2.3892	0.0986	0.73565	0.16855
32	0.98045	0.16845	1.9481	0.2529	0.70035	0.28785
32.2	0.96905	0.29875	2.23	0.2124	0.71615	0.04765
32.4	0.90145	0.26345	1.9467	0.21925	0.64795	0.20955
32.6	0.99115	0.36695	1.917	0.21225	0.70365	0.08725
32.8	0.91835	0.23905	2.0478	0.17005	0.76055	0.02275
33	0.8866	0.1979	1.9465	0.25955	0.88845	0.03295
33.2	1.05395	0.29605	2.153	0.2657	0.6808	0.0375
33.4	0.98415	0.35665	1.9424	0.1638	0.7475	0.0529
33.6	0.9635	0.3276	2.1747	0.1585	0.7265	0.2177
33.8	0.9154	0.2474	1.9598	0.243	0.7416	0.2753
34	0.9469	0.2858	1.8001	0.11095	0.6438	0.0871
34.2	0.93555	0.23525	1.9489	0.24545	0.59915	0.04705
34.4	1.05955	0.23455	1.9246	0.2654	0.719	0.1105
34.6	1.0774	0.2772	1.9561	0.25555	0.66555	0.05945
34.8	0.98085	0.22185	1.9405	0.2646	0.7356	0.0443
35	1.0442	0.4202	2.1641	0.06255	0.78055	0.21005
35.2	1.13285	0.45035	1.9242	0.29175	0.7006	0.0623
35.4	0.8507	0.1983	2.2923	0.1049	0.68575	0.07775
35.6	1.1937	0.3128	1.9752	0.2381	0.71385	0.15765
35.8	0.92455	0.31835	2.2319	0.03515	0.79325	0.28545
36	0.7446	0.2448	2.135	0.2675	0.70355	0.12425
36.2	0.8407	0.0773	1.9901	0.23505	0.6833	0.2443
36.4	0.79585	0.34095	2.205	0.15985	0.70155	0.10075
36.6	0.91995	0.32905	2.5285	0.0026	0.62025	0.10155
36.8	0.81675	0.21455	1.9481	0.25275	0.60435	0.18805
37	0.7034	0.0478	2.0619	0.2172	0.68605	0.07735
37.2	0.9568	0.3979	1.8119	0.1104	0.65655	0.16665
37.4	0.8001	0.1866	1.9561	0.28295	0.68055	0.03945
37.6	1.05625	0.12455	1.867	0.1319	0.7885	0.1936
37.8	0.839	0.2462	1.9058	0.2462	0.7621	0.2055
38	0.8207	0.0608	1.9883	0.241	0.75505	0.24575
38.2	0.8057	0.0628	1.9548	0.24515	0.6751	0.0825
38.4	0.91525	0.35425	1.9612	0.27385	0.7659	0.2881
38.6	0.829	0.0949	1.8501	0.29175	0.63955	0.02865
38.8	0.8372	0.2281	1.7459	0.23555	0.67655	0.00495
39	0.8446	0.2131	1.9848	0.2859	0.55465	0.09465
39.2	0.85135	0.28275	1.8042	0.2747	0.54545	0.01165
39.4	0.73645	0.41925	1.909	0.2138	0.6937	0.0899
39.6	0.92295	0.07525	1.7121	0.2279	0.7105	0.209
39.8	0.9831	0.1841	2.0231	0.21665	0.527	0.1159
40	0.9458	0.1013	1.8421	0.11455	0.7374	0.0091
40.2	0.6632	0.1439	1.5112	0.26315	0.58065	0.00965
40.4	0.92725	0.09185	1.7112	0.1465	0.66355	0.11095
40.6	0.83655	0.16465	1.6289	0.05525	0.5812	0.0763
40.8	0.78685	0.26955	1.8494	0.19675	0.556	0.0534
41	0.65595	0.17765	1.827	0.21565	0.5888	0.0542
41.2	0.96495	0.30685	1.6407	0.2579	0.55585	0.03925
41.4	0.79265	0.11275	1.865	0.29135	0.6653	0.1607
41.6	0.79205	0.16085	1.962	0.25765	0.56	0.0841
41.8	0.84785	0.09025	2.1214	0.1772	0.4947	0.1202
42	0.7307	0.2343	2.2008	0.29425	0.5673	0.0021
42.2	0.7614	0.095	2.0931	0.1538	0.62055	0.14575
42.4	0.7619	0.2221	2.1073	0.2065	0.5114	0.1308
42.6	0.7356	0.1845	2.1982	0.07415	0.6203	0.0168
42.8	0.80685	0.03515	1.9581	0.2271	0.76495	0.18075
43	0.79495	0.01225	2.1614	0.158	0.5721	0.0284
43.2	0.8034	0.2872	2.036	0.14985	0.72445	0.24345
43.4	0.81745	0.14025	2.0677	0.1706	0.6187	0.1047
43.6	0.66605	0.09265	1.7386	0.26625	0.5902	0.1493
43.8	0.76165	0.00365	1.8389	0.23855	0.58395	0.00525
44	0.66745	0.10625	1.8316	0.1767	0.66255	0.07695
44.2	0.55415	0.04885	2.1387	0.24885	0.76975	0.14075
44.4	0.70565	0.01465	2.0316	0.21205	0.7197	0.1962
44.6	0.9489	0.1132	2.0552	0.2247	0.5401	0.0403
44.8	0.77795	0.03085	2.3546	0.1921	0.5074	0.1053
45	0.7703	0.0923	2.1046	0.1975	0.6259	0.1067
45.2	0.64585	0.06545	2.1734	0.28935	0.63115	0.11645
45.4	0.7506	0.0927	2.145	0.2226	0.73615	0.29525
45.6	0.71315	0.04475	2.1325	0.2737	0.76725	0.22555
45.8	0.59255	0.12115	2.7204	0.0554	0.78345	0.14115
46	0.73975	0.06205	2.3523	0.10825	0.8028	0.103
46.2	0.76735	0.10935	2.0627	0.1677	0.857	0.1052
46.4	0.97165	0.17675	1.9406	0.26255	0.91175	0.10915
46.6	0.7187	0.3499	1.9642	0.1111	0.81315	0.25645
46.8	0.9148	0.2676	2.7916	0.2989	0.88015	0.27415
47	0.93475	0.31105	2.2342	0.17365	0.8321	0.091
47.2	0.90875	0.07385	1.9833	0.2716	0.7783	0.1309
47.4	0.9606	0.0995	1.9041	0.1905	0.8125	0.1805
47.6	0.77735	0.12305	2.014	0.29955	0.7848	0.0555
47.8	0.77035	0.15065	1.924	0.2815	0.83235	0.05695
48	0.92305	0.21365	1.9719	0.13265	0.66825	0.18485
48.2	0.9783	0.1642	2.0277	0.1374	0.81705	0.15485
48.4	0.9402	0.2208	2.3803	0.26915	0.7854	0.1133
48.6	0.80085	0.32845	2.3833	0.32625	0.8271	0.0459
48.8	0.9191	0.1583	2.3218	0.29715	0.7278	0.1672
49	1.0541	0.0262	2.1782	0.1895	0.7313	0.1411
49.2	0.8396	0.263	2.1093	0.15625	0.8647	0.1251
49.4	0.956	0.1082	2.0088	0.10185	0.87935	0.19675
49.6	0.8576	0.1613	2.2359	0.2176	0.8641	0.1347
49.8	0.7459	0.0424	2.0807	0.1893	0.7143	0.1371
50	0.83825	0.22725	2.0776	0.06565	0.7444	0.0212
50.2	0.77255	0.09295	2.2816	0.24615	0.7776	0.1755
50.4	0.7928	0.2107	2.0346	0.1692	0.7349	0.1053
50.6	1.0173	0.1061	2.0859	0.1451	0.7409	0.0889
50.8	0.7861	0.0917	1.8563	0.0145	0.83635	0.11205
51	0.87955	0.02405	1.998	0.06585	0.8452	0.1663
51.2	0.7501	0.0838	1.9539	0.0046	0.8398	0.1663
51.4	0.76745	0.14775	2.0804	0.1269	0.7755	0.0826
51.6	0.79905	0.04385	2.0709	0.09705	0.7199	0.1414
51.8	0.78605	0.19315	2.0332	0.12065	0.9071	0.0781
52	0.6062	0.0085	2.0642	0.1007	0.81015	0.07755
52.2	0.7122	0.2615	2.1813	0.2422	0.78595	0.09145
52.4	0.8099	0.0074	2.2582	0.00575	0.83325	0.24825
52.6	0.6949	0.0713	2.1522	0.1921	0.8429	0.1491
52.8	0.94565	0.20525	1.9859	0.07945	0.7348	0.0246
53	0.87855	0.25665	2.1243	0.1587	0.73895	0.14035
53.2	0.741	0.1311	1.828	0.00335	0.74125	0.14665
53.4	0.58415	0.01655	1.7756	0.01265	0.7612	0.1954
53.6	0.78565	0.11015	2.0003	0.19885	0.81645	0.04965
53.8	0.6655	0.1085	2.1466	0.07185	0.83735	0.10215
54	0.67085	0.18515	1.9811	0.0969	0.7396	0.1546
54.2	0.82095	0.21335	2.0727	0.0125	0.7979	0.0981
54.4	0.74265	0.19115	2.6899	0.33455	0.73365	0.07785
54.6	0.79105	0.23185	2.0836	0.0685	0.79065	0.07155
54.8	0.7055	0.1893	1.8805	0.0145	0.7487	0.0684
55	0.92505	0.13225	2.0982	0.1781	0.7569	0.1914
55.2	0.9761	0.2466	1.8503	0.0454	0.74205	0.13245
55.4	0.9195	0.3415	1.8855	0.0004	0.8467	0.1736
55.6	0.64135	0.20825	2.0971	0.129	0.77315	0.18295
55.8	0.7428	0.0959	1.9184	0.05265	0.77115	0.12105
56	0.8009	0.0838	2.1488	0.2156	0.75635	0.13885
56.2	0.8119	0.1286	2.0442	0.14425	0.80795	0.10615
56.4	0.8086	0.2349	1.952	0.04375	0.7689	0.1594
56.6	0.87925	0.19165	2.064	0.21815	0.7814	0.0113
56.8	0.80995	0.03875	2.429	0.3311	0.84375	0.09285
57	0.91255	0.08955	2.6637	0.4247	0.72395	0.10775
57.2	0.78535	0.13095	2.7286	0.2957	0.7397	0.1241
57.4	0.7286	0.0326	2.455	0.02065	0.81815	0.01435
57.6	0.88045	0.01865	2.063	0.1933	0.83175	0.08035
57.8	0.56585	0.07925	2.0522	0.04815	0.68385	0.09995
58	0.81235	0.08685	2.1703	0.1051	0.8088	0.1035
58.2	0.8119	0.1286	2.0343	0.0145	0.79415	0.18075
58.4	0.8086	0.2349	2.0804	0.02585	0.76545	0.11675
58.6	0.87925	0.19165	1.9271	0.0046	0.7887	0.0409
58.8	0.80995	0.03875	1.8651	0.1269	0.696	0.1402
59	0.91255	0.08955	1.9851	0.06705	0.8554	0.0906
59.2	0.78535	0.13095	2.0004	0.12065	0.7536	0.1225
59.4	0.7286	0.0326	1.8902	0.1007	0.7887	0.0409
59.6	0.88045	0.01865	2.162	0.2422	0.696	0.1402
59.8	0.56585	0.07925	2.1431	0.00575	0.8554	0.0906
60	0.81235	0.08685	2.0105	0.1921	0.7536	0.1225
					--	--
					--	--
					--	--
					--	--
					--	--
					--	--
					--	--
					--	--
					--	--
					--	--
					--	--
					--	--
					--	--
					--	--
					--	--
					--	--
					--	--
					--	--
					--	--
					--	--
					--	--
					--	--
					--	--
					--	--
					--	--
					--	--
					--	--
					--	--
					--	--
					--	--
					--	--
					--	--
					--	--
					--	--
					--	--
					--	--
					--	--
					--	--
					--	--
