# Supplementary material for: Selection of start codon during mRNA scanning in eukaryotic translation initiation
Source: Commun Biol. 2022 Jun 15;5:587. doi: 10.1038/s42003-022-03534-2 (PMC9200866; doi:10.1038/s42003-022-03534-2)
Supplement: Supplementary file 7 — Supplementary Data 4 [file 42003_2022_3534_MOESM7_ESM.xlsx]

## Sheet: Sheet1
Figure5(b): RMSF of atoms in nucleotides of the anticodon of tRNAi in the case of AUG, GUG and AUA MD simulation run.
	AUG	AUG	GUG	GUG	AUA	AUA
Atoms	RMSF(Å)	E(yER±)	RMSF(Å)	E(yER±)	RMSF(Å)	E(yER±)
649	1.35995	0.23685	0.93175	0.04335	1.6082	0.3442
650	1.66395	0.15375	1.27185	0.21285	1.8624	0.3879
651	1.656	0.0269	1.11105	0.16585	1.6183	0.2847
652	1.32315	0.18715	0.94085	0.07815	1.52925	0.34555
653	1.58385	0.02365	1.15045	0.19595	1.5848	0.3171
654	1.8536	0.1064	1.368	0.2299	1.86005	0.18645
655	1.80625	0.06275	1.3941	0.3684	1.63485	0.22655
656	1.6233	0.0717	1.15545	0.21165	1.5957	0.3781
657	1.7524	0.0946	1.27055	0.27155	1.68205	0.36135
658	1.61175	0.07975	1.2055	0.238	1.74265	0.43565
659	1.6738	0.1596	1.2014	0.2225	1.80745	0.42155
660	1.7876	0.1561	1.316	0.2749	1.94105	0.45665
661	1.5942	0.1387	1.16335	0.18355	1.9507	0.4186
662	1.61745	0.12645	1.1812	0.191	1.99805	0.40475
663	1.6681	0.0895	1.23065	0.21095	1.94325	0.38115
664	1.72645	0.21165	1.22725	0.18165	2.2304	0.4059
665	1.8431	0.2362	1.3173	0.1954	2.3488	0.3815
666	1.8191	0.2981	1.24365	0.16125	2.40945	0.42995
667	2.0526	0.4248	1.3424	0.1616	2.69245	0.44185
668	2.19925	0.48225	1.3997	0.1493	2.86405	0.45905
669	2.1508	0.4679	1.4136	0.1733	2.77575	0.43265
670	1.79255	0.26795	1.2469	0.1515	2.39895	0.43295
671	1.6715	0.1865	1.2149	0.1635	2.1784	0.4215
672	1.7617	0.1969	1.3028	0.1671	2.2774	0.4055
673	1.6583	0.2045	1.0907	0.1481	1.5333	0.3558
674	1.51795	0.13685	1.0106	0.0714	1.5204	0.3558
675	1.90595	0.40865	1.17935	0.18935	1.6912	0.3601
676	1.99565	0.54575	1.16945	0.14315	1.7512	0.3325
677	2.4284	0.7429	1.3408	0.2606	1.82005	0.33915
678	2.13455	0.51055	1.64665	0.29265	2.0159	0.2483
679	1.7986	0.2945	1.157	0.1786	1.51815	0.30325
680	1.6088	0.1823	1.13095	0.13225	1.45635	0.26545
681	1.78305	0.25025	1.3154	0.2167	1.56765	0.18465
682	1.4848	0.0665	1.04405	0.08305	1.4294	0.2825
683	1.55085	0.18865	1.12785	0.07055	1.4935	0.293
684	1.7005	0.2893	1.2625	0.0938	1.6134	0.281
685	1.8922	0.3953	1.34885	0.11935	1.70515	0.27975
686	1.69405	0.24515	1.3682	0.1123	1.6382	0.2464
687	1.7238	0.346	1.23725	0.06655	1.6943	0.3076
688	1.87905	0.41135	1.35115	0.09125	1.81295	0.29815
689	1.8295	0.4245	1.1878	0.0479	1.75485	0.33985
690	1.73375	0.43085	1.12415	0.02235	1.80605	0.35725
691	1.95715	0.61875	1.1863	0.0361	1.9417	0.3603
692	1.50205	0.25905	1.01455	-0.00935	1.7829	0.364
693	1.5387	0.2401	0.97985	-0.02005	1.69775	0.33815
694	1.7586	0.3662	1.0378	-0.0102	1.65375	0.32465
695	1.3911	0.1083	0.9336	-0.0259	1.7794	0.3314
696	1.2729	0.0776	0.93095	-0.02485	1.932	0.3761
697	1.31975	0.13915	0.94985	-0.01465	2.1595	0.4078
698	1.47865	0.22375	0.97055	0.00065	2.26095	0.38485
699	1.65415	0.36805	1.0371	0.0119	2.47	0.4108
700	1.50755	0.17115	0.98235	0.00455	2.1876	0.3364
701	1.39725	0.24125	1.0173	-0.0045	2.3692	0.4646
702	1.363	0.2076	1.0641	-0.0027	2.36045	0.47675
703	1.49755	0.29805	1.16305	0.01325	2.5833	0.5167
704	1.3428	0.175	1.0591	-0.0051	2.1657	0.4393
705	1.3174	0.1394	0.9857	-0.018	1.94485	0.39605
706	1.53435	0.26815	1.18615	0.04165	1.6538	0.3097
707	1.36655	0.14765	1.12555	0.02675	1.5668	0.2853
708	1.6925	0.4203	1.16835	0.02675	1.79435	0.35185
709	1.66005	0.41435	1.1408	0.008	1.8111	0.3634
710	1.9861	0.6171	1.31595	0.05895	1.97855	0.36105
711	2.0894	0.5063	1.58495	0.01055	2.1827	0.359
712	1.5717	0.2771	1.3041	0.0677	1.7021	0.3073
713	1.4378	0.2363	1.33335	0.06675	1.68065	0.26365
714	1.5844	0.2812	1.5034	0.1074	1.8022	0.3115
715	1.39065	0.19115	1.3506	0.0691	1.6925	0.17
716	1.3502	0.2351	1.2333	0.0097	1.72615	0.35625
717	1.4295	0.2844	1.2795	-0.007	1.86755	0.49425
718	1.54535	0.30775	1.32065	-0.00655	1.97285	0.53815
719	1.504	0.2766	1.3868	0.0159	1.9943	0.5998
720	1.37455	0.28965	1.2184	-0.0553	1.90655	0.51035
721	1.46655	0.34095	1.29635	-0.05215	1.99605	0.54495
722	1.3777	0.2764	1.1376	-0.0845	1.9517	0.467
723	1.3117	0.2822	1.0838	-0.1195	1.9918	0.4368
724	1.36895	0.32315	1.10935	-0.12685	2.08685	0.42965
725	1.284	0.2374	1.0074	-0.1404	2.0547	0.3426
726	1.33325	0.19665	1.01405	-0.12265	2.05355	0.29635
727	1.40615	0.17945	1.1016	-0.0983	2.03505	0.33515
728	1.3577	0.1727	0.9869	-0.1386	2.1829	0.1996
729	1.4476	0.1441	1.0469	-0.1281	2.2564	0.1599
730	1.34095	0.17805	0.9742	-0.1722	2.3337	0.1541
731	1.4238	0.155	1.0304	-0.1798	2.5213	0.079
732	1.30615	0.20195	0.9943	-0.1934	2.3552	0.2154
733	1.3617	0.1889	1.0634	-0.2098	2.54105	0.20105
734	1.27805	0.23535	1.00495	-0.18325	2.2286	0.2999
735	1.3177	0.244	1.09085	-0.21135	2.36165	0.33495
736	1.27245	0.23855	1.21835	-0.07315	1.8876	0.5197
737	1.2562	0.1836	1.21165	-0.06235	1.88455	0.48885
738	1.2589	0.2741	1.16395	-0.11615	1.9485	0.4985
739	1.24265	0.25415	1.16575	-0.13595	1.97145	0.48475
740	1.3032	0.3208	1.27575	-0.11235	2.0242	0.5245
741	1.30135	0.33205	1.45355	-0.23055	2.0221	0.5403
742	1.29385	0.22825	1.34545	-0.05785	1.93095	0.56465
					--	--
					--	--
					--	--
					--	--
					--	--
					--	--
					--	--
					--	--
