# Supplementary material for: Selection of start codon during mRNA scanning in eukaryotic translation initiation
Source: Commun Biol. 2022 Jun 15;5:587. doi: 10.1038/s42003-022-03534-2 (PMC9200866; doi:10.1038/s42003-022-03534-2)
Supplement: Supplementary file 8 — Supplementary Data 5 [file 42003_2022_3534_MOESM8_ESM.xlsx]

## Sheet: Sheet1
Figure 6(d): The root mean square fluctuation (RMSF) of eIF2α atoms for AUG, GUG and AUA systems.
	AUG	AUG	GUG	GUG	AUA	AUA
Atoms	RMSF(Å)	E(yER±)	RMSF(Å)	E(yER±)	RMSF(Å)	E(yER±)
0	0.35265	0.04115	0.5268	0.0475	0.27525	0.15605
4	0.3697	0.0386	0.5232	0.0452	0.10725	0.16505
6	0.3772	0.0208	0.52785	0.04445	0.30555	0.16345
9	0.37025	0.01585	0.5454	0.0372	0.2936	0.1873
10	0.41995	0.06115	0.6007	0.0222	0.3037	0.1981
11	0.3539	0.0008	0.54515	0.04005	0.32465	0.18355
14	0.38885	0.02735	0.523	0.0467	0.31895	0.16795
15	0.4238	0.0248	0.5361	0.0415	0.34275	0.16015
16	0.37905	0.01605	0.5258	0.0559	0.33275	0.17205
18	0.36715	0.02185	0.52795	0.06125	0.34995	0.15525
20	0.40355	0.00405	0.58765	0.08915	0.4679	0.1379
22	0.42395	0.00725	0.68255	0.16655	0.53515	0.12585
26	0.43955	0.02415	0.6887	0.142	0.56055	0.12625
30	0.3879	0.0165	0.54105	0.07865	0.3384	0.177
31	0.4129	0.0066	0.5885	0.0991	0.39495	0.19585
32	0.3943	0.0318	0.54905	0.09245	0.32455	0.17055
34	0.4261	0.0334	0.63195	0.16865	0.3294	0.1866
36	0.4345	0.0533	0.734	0.2402	0.30625	0.19415
39	0.8571	0.1207	0.9923	0.1143	0.326	0.1911
42	1.2586	0.2713	1.28455	0.18505	0.32835	0.17525
43	1.3312	0.3533	1.3602	0.2252	0.3648	0.1692
44	1.7947	0.7631	1.757	0.6506	0.3404	0.1727
47	0.4448	0.0002	0.6664	0.2135	0.3396	0.179
48	0.51825	0.01895	1.10185	0.02935	0.93195	0.16565
49	0.4363	0.0119	0.816	0.2872	0.82595	0.18025
51	0.49435	0.07625	0.89395	0.28405	0.8755	0.1716
53	0.6005	0.1017	1.06995	0.20605	0.99185	0.17925
56	1.32185	0.13895	1.47425	0.21905	1.43585	0.02225
59	1.9983	0.0547	2.2312	0.0297	1.8311	0.0265
60	2.31605	0.10405	2.77935	0.06765	2.35835	0.18505
61	2.81395	0.13755	2.87315	0.22435	2.3749	0.2234
64	0.46935	0.08725	0.96595	0.28655	0.90515	0.18155
65	0.4681	0.0478	1.3653	0.0507	0.98885	0.19955
66	0.61515	0.10605	0.82545	0.10485	0.9843	0.1945
68	0.5954	0.1129	0.8635	0.0907	1.05025	0.18435
70	0.66425	0.08295	0.9611	0.0806	1.1995	0.1969
72	1.2108	0.0909	1.3978	0.1274	1.67645	0.02365
76	1.07925	0.08035	1.4909	0.2057	1.7915	0.0986
79	1.2409	0.0273	1.75865	0.22935	2.1112	0.2033
83	0.71565	0.05305	0.98815	0.11965	1.14125	0.18445
84	0.93325	0.04725	1.1472	0.1453	1.28485	0.17935
85	0.6849	0.1257	1.0318	0.1379	1.1908	0.1933
87	0.8591	0.0936	1.2131	0.173	1.3428	0.1995
89	1.06915	0.14105	1.34845	0.22485	1.50715	0.19545
93	0.81735	0.05235	1.20665	0.13585	1.30545	0.18585
94	0.77535	0.07435	1.20455	0.09265	1.2777	0.1717
95	1.009	0.0032	1.37065	0.12465	1.48885	0.16805
97	1.02495	0.05945	1.4248	0.0989	1.54865	0.15825
99	1.42445	0.14885	1.75935	0.04375	1.8939	0.1007
102	1.97105	0.11155	2.4179	0.0671	2.48295	0.06445
105	2.82455	0.12555	3.21555	0.03895	3.2538	0.2045
106	3.45345	0.10765	3.83095	0.06475	3.85735	0.24615
107	3.44375	0.10415	3.78745	0.00225	3.8625	0.2284
108	0.785	0.0933	1.218	0.1671	1.29665	0.19795
109	0.9112	0.108	1.48755	0.13015	1.5021	0.1391
110	0.77505	0.02905	1.0903	0.2072	1.1749	0.1675
112	0.8307	0.0899	1.22515	0.19775	1.26015	0.17485
114	1.22895	0.01885	1.57225	0.19585	1.61685	0.07035
117	1.76005	0.05175	2.1494	0.1638	1.96055	0.13095
120	2.4617	0.0831	3.14235	0.13665	2.9167	0.1758
121	2.6795	0.0708	3.48925	0.11415	3.4895	0.1061
125	0.6828	0.0272	1.2223	0.2071	1.1518	0.186
126	0.86535	0.12805	1.6627	0.1591	1.38965	0.09225
127	0.56465	0.09035	1.002	0.2986	1.01085	0.18775
129	0.50455	0.10725	1.0779	0.1796	1.01965	0.17615
132	0.45545	0.07725	0.8794	0.2902	0.96105	0.17305
133	0.5567	0.0891	1.0574	0.2566	1.094	0.1878
134	0.36965	0.04705	0.6539	0.1318	0.88805	0.16245
136	0.32935	0.00775	0.57405	0.07125	0.85935	0.16575
138	0.3414	0.0125	0.6779	0.1709	0.8856	0.1527
142	0.3281	0.0205	0.55915	0.06175	0.85195	0.15705
143	0.35	0.0242	0.58915	0.06225	0.87945	0.15405
144	0.33305	0.02435	0.552	0.058	0.8485	0.1414
146	0.3415	0.0297	0.5572	0.0531	0.84725	0.12305
148	0.3485	0.0658	0.566	0.0392	0.85015	0.10115
151	0.3744	0.0534	0.5667	0.0384	0.85855	0.12675
152	0.39015	0.03935	0.5836	0.0535	0.85045	0.16555
154	0.4355	0.0083	0.5789	0.0642	0.8696	0.1896
156	0.468	0.0035	0.55885	0.05625	0.8961	0.1826
157	0.5284	0.0295	0.56675	0.05905	0.93465	0.14055
159	0.45545	0.01855	0.5414	0.0363	0.893	0.1825
161	0.4121	0.0369	0.548	0.0315	0.88245	0.13635
163	0.35875	0.01685	0.54655	0.05315	0.8529	0.1417
164	0.4043	0.0073	0.5658	0.05	0.8755	0.1483
165	0.34365	0.03585	0.53905	0.05005	0.86	0.1524
167	0.37585	0.02035	0.51485	0.03125	0.8377	0.1607
169	0.4024	0.0133	0.517	0.0084	0.8065	0.1719
171	0.44715	0.02435	0.5229	0.0168	0.7752	0.1718
175	0.3852	0.0354	0.5383	0.0046	0.8162	0.1577
179	0.36105	0.02575	0.51585	0.03155	0.85515	0.15285
180	0.34095	0.04415	0.5686	0.0187	0.87455	0.16985
181	0.4055	0.0132	0.52095	0.04585	0.89715	0.12935
182	0.33105	0.01975	0.5169	0.0475	0.83125	0.17255
186	0.33605	0.04535	0.5317	0.0556	0.8221	0.1691
188	0.35325	0.03375	0.54005	0.04745	0.83535	0.17565
191	0.3784	0.0042	0.5435	0.0368	0.86255	0.19215
194	0.40035	0.02155	0.58925	0.04715	0.8408	0.1844
195	0.41655	0.00035	0.5646	0.0272	0.84855	0.17075
199	0.35355	0.05555	0.5536	0.0655	0.82385	0.17345
200	0.3881	0.0609	0.56945	0.05445	0.85685	0.17845
201	0.3704	0.0744	0.57325	0.08345	0.8249	0.1725
203	0.40015	0.10795	0.59555	0.11055	0.83105	0.17805
205	0.53495	0.07985	0.68595	0.18705	0.83235	0.16845
207	0.7785	0.1447	0.84	0.2557	0.84105	0.16725
211	0.7072	0.0454	0.83465	0.27315	0.82945	0.18975
214	0.6664	0.0044	0.77325	0.25775	0.8295	0.1875
218	0.40975	0.10365	0.6037	0.1213	0.85565	0.18515
219	0.4714	0.0638	0.6489	0.1448	0.8639	0.1949
220	0.4553	0.1331	0.60785	0.13395	0.95655	0.18415
222	0.468	0.1155	0.6081	0.1339	0.9676	0.1971
224	0.60425	0.05545	0.60145	0.13135	1.0814	0.16
227	0.62285	0.02025	0.86385	0.03475	1.35775	0.12135
229	1.1769	0.0722	1.2243	0.0393	2.0922	0.1107
233	0.9492	0.0972	1.37845	0.22765	1.96995	0.15325
237	0.4477	0.146	0.62415	0.12915	1.17965	0.16395
238	0.5034	0.113	0.6555	0.1353	1.318	0.1449
239	0.4797	0.1366	0.65425	0.12455	1.30765	0.16225
241	0.5561	0.1212	0.6978	0.1167	1.5056	0.1428
243	0.67075	0.07925	0.77815	0.12035	1.7071	0.1675
246	0.9133	0.0643	1.13905	0.00145	1.89985	0.16775
248	1.23335	0.08695	1.5919	0.0429	2.4272	0.148
252	1.61065	0.10265	1.6597	0.2563	2.33395	0.16275
256	0.54425	0.06365	0.6743	0.1111	1.54365	0.13395
257	0.6347	0.0839	0.73405	0.12835	1.64065	0.11265
258	0.5163	0.0234	0.6531	0.1003	1.5234	0.1453
260	0.5514	0.0516	0.68	0.1271	1.6096	0.1311
262	0.6323	0.1345	0.76665	0.13495	1.7289	0.1332
265	0.86	0.0663	1.16275	0.07575	1.8393	0.1105
267	0.50575	0.01075	0.65865	0.12725	1.50555	0.13045
268	0.6771	0.003	0.7813	0.172	1.63425	0.12295
269	0.4111	0.0475	0.6059	0.1066	1.3623	0.1306
271	0.41195	0.05405	0.6183	0.1124	1.32405	0.15665
273	0.49475	0.02035	0.6642	0.159	1.42845	0.18065
276	0.6697	0.1218	0.6886	0.1742	1.7406	0.1845
279	1.0244	0.0706	1.1495	0.0367	2.2917	0.0248
280	1.6219	0.1236	1.5606	0.4018	2.93285	0.04005
281	1.5489	0.0281	1.5195	0.369	2.8431	0.0956
282	0.403	0.0996	0.6313	0.1105	1.2515	0.1642
283	0.4244	0.0836	0.60515	0.13715	1.23365	0.18935
284	0.48375	0.09805	0.75575	0.09845	1.3219	0.1573
286	0.6036	0.0347	0.7884	0.1166	1.3576	0.1533
288	0.8246	0.1125	0.9007	0.0552	1.44015	0.18585
291	0.92625	0.09365	1.07665	0.06795	1.58395	0.19295
293	1.57045	0.13815	1.40195	0.17285	2.0084	0.1596
297	1.336	0.1166	1.52175	0.12245	2.0215	0.1165
301	0.78325	0.12775	0.78815	0.09555	1.47035	0.09945
302	1.00565	0.04925	0.95945	0.02635	1.68965	0.09285
303	0.8202	0.1055	0.7796	0.0975	1.50365	0.07995
305	1.1279	0.1152	0.9034	0.0066	1.65755	0.00375
307	1.58715	0.07085	1.1183	0.0327	2.0198	0.0084
310	2.11045	0.07065	1.46035	0.00655	2.46635	0.12315
312	0.9833	0.142	0.92345	0.05655	1.6262	0.0441
313	1.31065	0.04945	1.03255	0.14975	1.7396	0.1841
314	0.8319	0.0868	1.0516	0.0078	1.78775	0.03915
316	0.82195	0.02095	1.1133	0.0487	1.936	0.1884
318	1.0365	0.0584	1.3694	0.1308	2.2405	0.1039
321	1.3115	0.0064	1.76845	0.24005	2.5649	0.3318
324	1.5033	0.0324	2.12745	0.16035	2.89885	0.50195
327	1.8546	0.034	2.53425	0.12145	3.61765	0.79875
329	2.23745	0.06885	3.08265	0.06905	4.36045	0.93865
330	2.87615	0.07235	3.66975	0.02415	5.247	1.0164
333	2.5745	0.1136	3.5599	0.1186	4.68075	0.87885
336	0.8164	0.1395	1.1264	0.207	2.12855	0.08255
337	0.88445	0.05685	1.341	0.2851	2.4001	0.1452
338	0.9293	0.1368	1.17715	0.15825	2.23975	0.18365
340	1.00075	0.05575	1.40675	0.16735	2.5689	0.3367
342	1.31335	0.08435	1.82215	0.03535	3.1097	0.4351
345	1.57425	0.12355	2.5099	0.1303	3.5909	0.556
348	1.9821	0.0193	2.9026	0.0373	4.22185	0.77245
351	2.05935	0.11365	3.41825	0.21005	4.756	0.9064
353	2.572	0.0394	3.96125	0.12175	5.40075	1.11495
354	3.06735	0.05715	4.6531	0.1608	6.1532	1.1143
357	3.1358	0.1052	4.22915	0.04935	5.68585	1.22715
360	0.8403	0.0351	1.30535	0.11725	2.38315	0.24975
361	0.9498	0.0307	1.59635	0.26995	2.68805	0.18915
362	0.7963	0.1186	1.3054	0.2382	2.22325	0.11755
364	0.82235	0.12505	1.3327	0.2386	2.24325	0.01095
366	1.03315	0.10195	1.73205	0.08255	2.52455	0.06135
369	1.21315	0.07465	2.0496	0.1631	2.3064	0.1441
372	1.34555	0.04925	2.57325	0.57095	2.60335	0.08875
375	1.7433	0.0441	3.1871	0.732	3.0418	0.0667
377	2.19855	0.06215	3.87025	0.92715	3.557	0.0702
378	2.51515	0.06295	4.1879	0.9769	3.81495	0.16995
381	2.90675	0.03375	4.73845	0.92315	4.31805	0.09955
384	0.8945	0.0354	1.1824	0.168	2.29795	0.19075
385	1.12445	0.03405	1.33135	0.15275	2.7185	0.1154
386	0.91305	0.02965	1.1329	0.0947	2.23115	0.08065
388	1.06485	0.11855	1.1282	0.0182	2.3539	0.1272
390	1.2151	0.1151	1.378	0.0126	2.8277	0.0169
392	1.5267	0.0667	1.92015	0.27315	3.27895	0.00585
396	1.332	0.1368	1.69845	0.02055	2.91605	0.54275
399	1.5869	0.0794	2.0394	0.1244	3.5295	0.884
403	1.08285	0.00225	1.02775	0.08235	1.9385	0.1149
404	1.56625	0.17415	1.0226	0.0425	2.05895	0.03795
405	0.76085	0.00325	1.04255	0.13885	1.85955	0.07565
407	0.7173	0.0027	1.02635	0.15605	2.05515	0.24795
409	0.69605	0.02925	1.0691	0.1254	2.4944	0.6252
412	0.78655	0.08385	1.4576	0.1486	2.62345	0.63315
415	0.76835	0.05595	1.56905	0.24985	3.3033	0.8989
418	0.86475	0.08035	1.72825	0.24565	3.58055	0.95685
420	0.83015	0.12895	1.88125	0.01475	4.058	0.9625
421	1.30555	0.12575	2.25675	0.00095	4.53515	0.88395
424	0.988	0.1371	2.19975	0.19345	4.51305	0.94185
427	0.7201	0.0164	1.0037	0.1462	1.8827	0.1631
428	0.83795	0.04655	1.1185	0.166	2.12355	0.28415
429	0.68075	0.00955	0.94175	0.10665	1.59035	0.00255
431	0.67945	0.01115	0.9241	0.0972	1.40835	0.07645
433	0.72215	0.01955	0.98635	0.09245	1.46485	0.01665
436	0.8469	0.0148	1.0969	0.0565	1.71655	0.26555
438	0.6728	0.0105	0.87355	0.06165	1.35945	0.06815
439	0.70945	0.00075	0.9104	0.009	1.448	0.076
440	0.7061	0.0564	0.872	0.0983	1.3314	0.055
442	0.74815	0.09595	0.8704	0.0979	1.36655	0.05655
444	0.94	0.1426	0.97135	0.09615	1.50405	0.01825
446	0.90445	0.00795	1.69235	0.05145	2.201	0.0101
450	1.8041	0.0165	1.6664	0.1946	2.0081	0.1137
453	2.39735	0.11415	2.1307	0.2808	2.5458	0.0772
457	0.70635	0.10325	0.8565	0.129	1.32215	0.06565
458	0.7608	0.1292	0.8687	0.1234	1.4157	0.0884
459	0.6979	0.1039	0.8932	0.1759	1.28935	0.06995
461	0.74	0.1429	0.9302	0.2221	1.35265	0.09405
463	0.82105	0.08405	1.081	0.2994	1.40765	0.10975
466	1.0787	0.0567	1.40985	0.19885	1.59255	0.03845
469	1.31595	0.01755	1.58675	0.10495	2.0281	0.068
470	1.76805	0.08195	1.90695	0.09205	2.43335	0.07125
471	1.7408	0.0892	1.9923	0.1817	2.52365	0.02275
474	0.71425	0.11645	0.8751	0.1583	1.42375	0.15555
475	0.8277	0.1337	0.9444	0.1652	1.57955	0.12815
476	0.63885	0.05345	0.8382	0.0993	1.43735	0.17975
478	0.6336	0.0135	0.80005	0.05395	1.51045	0.17995
480	0.6685	0.0064	0.9256	0.069	1.61565	0.08765
483	0.7714	0.0263	1.0289	0.0672	1.7021	0.1168
486	0.88465	0.07955	1.3644	0.0326	2.054	0.1249
489	1.13275	0.01685	1.70665	0.07025	2.37955	0.18475
492	1.64585	0.09155	2.3213	0.1159	2.8665	0.1911
496	0.62505	0.01415	0.7225	0.0139	1.5469	0.18
497	0.6913	0.0301	0.74945	0.02305	1.741	0.1857
498	0.61745	0.03345	0.7221	0.0041	1.49785	0.16565
500	0.64435	0.06105	0.7234	0.0014	1.59525	0.19825
502	0.691	0.1111	0.8113	0.0093	1.67385	0.19555
505	1.04285	0.00175	1.35075	0.07965	2.1459	0.1084
507	1.38705	0.12705	1.8593	0.1113	2.6834	0.3679
511	1.48155	0.06565	1.79245	0.03015	2.5545	0.1135
515	0.64685	0.04005	0.703	0.0183	1.6311	0.1596
516	0.74345	0.08395	0.78725	0.05185	1.82995	0.15255
517	0.621	0.0021	0.70275	0.03485	1.5759	0.1139
519	0.62925	0.02245	0.71025	0.04415	1.6523	0.0499
521	0.73065	0.01275	0.81105	0.06815	1.72155	0.04105
523	1.06955	0.10735	1.24395	0.27775	1.8681	0.0525
527	0.98	0.0986	1.12975	0.06515	2.0803	0.2662
530	1.32695	0.12525	1.5503	0.1281	2.36415	0.36355
534	0.6423	0.006	0.6765	0.036	1.5608	0.1161
535	0.9312	0.1478	0.79135	0.03195	1.7143	0.1175
536	0.53515	0.00885	0.6505	0.0365	1.47105	0.08015
538	0.4973	0.0065	0.6277	0.053	1.4003	0.1165
540	0.56215	0.05875	0.74845	0.09165	1.66455	0.01955
543	0.65375	0.05095	0.9308	0.1619	2.0744	0.0172
546	0.85515	0.01105	1.0984	0.212	2.12995	0.08045
549	1.0359	0.1349	1.11105	0.18785	2.4052	0.1851
551	1.3016	0.0124	1.17315	0.17545	2.5963	0.0996
552	1.82495	0.04845	1.3314	0.1616	3.16865	0.04095
555	1.6932	0.1393	1.9533	0.1636	2.8595	0.1334
558	0.4487	0.0151	0.5754	0.0369	1.214	0.1829
559	0.53815	0.07135	0.63245	0.01945	1.2873	0.1879
560	0.4161	0.0138	0.5682	0.0414	1.1455	0.1903
562	0.37525	0.01915	0.55745	0.05255	1.0193	0.1334
564	0.4307	0.025	0.62535	0.08515	1.112	0.1262
566	0.96925	0.11165	1.13725	0.19805	1.8925	0.1102
570	1.01795	0.02635	1.2121	0.1858	1.73955	0.02405
574	0.3511	0.015	0.56835	0.04815	0.9627	0.1236
575	0.4072	0.0408	0.64915	0.05285	1.1192	0.0942
576	0.32665	0.01105	0.53795	0.03635	0.8341	0.1719
578	0.34255	0.02785	0.5514	0.0392	0.81705	0.18605
581	0.3419	0.0499	0.5554	0.0367	0.82445	0.17795
582	0.39785	0.04815	0.5967	0.0399	0.85885	0.19945
583	0.3263	0.0714	0.5363	0.0331	0.8535	0.1503
585	0.32615	0.07175	0.53655	0.03655	0.8451	0.1426
587	0.36955	0.09395	0.5716	0.0786	0.93	0.1344
590	0.4798	0.1024	0.8038	0.2614	1.53775	0.06895
593	0.6824	0.1454	1.0465	0.0975	2.0971	0.0518
596	1.06825	0.04515	1.2459	0.0885	2.7044	0.1611
599	1.40995	0.14725	1.6201	0.5164	3.52755	0.02435
603	0.34665	0.07085	0.51975	0.04205	0.8353	0.1587
604	0.39635	0.06495	0.53735	0.05825	0.8931	0.1557
605	0.34135	0.07035	0.52665	0.04225	0.82325	0.16655
607	0.3598	0.0619	0.52125	0.04385	0.8169	0.1704
609	0.35275	0.04195	0.5348	0.0288	0.81985	0.17125
612	0.3253	0.0249	0.5546	0.019	0.8254	0.1639
613	0.3424	0.0228	0.63315	0.04205	0.88525	0.17145
614	0.3389	0.0221	0.54035	0.00865	0.816	0.1514
617	0.37265	0.07335	0.52215	0.05665	0.82765	0.16065
618	0.39035	0.06215	0.52825	0.00575	0.88285	0.15315
619	0.37915	0.07875	0.5601	0.105	0.807	0.1514
621	0.3727	0.0762	0.54915	0.07855	0.80835	0.17075
623	0.40175	0.09565	0.564	0.0532	0.837	0.1964
626	0.5738	0.0299	0.72695	0.24605	0.8357	0.1916
627	1.02485	0.03125	1.1065	0.0206	0.83805	0.18355
628	0.7942	0.0998	1.0634	0.0391	0.9448	0.1867
629	0.3811	0.0655	0.53815	0.07475	0.7947	0.1789
630	0.39575	0.06145	0.5564	0.0878	0.7967	0.1786
631	0.3963	0.0608	0.53885	0.06435	0.8153	0.1774
633	0.40385	0.06755	0.53315	0.05555	0.8047	0.165
635	0.39565	0.06645	0.5248	0.0539	0.813	0.172
637	0.3974	0.0857	0.5525	0.0643	0.8285	0.1667
641	0.36315	0.04485	0.53775	0.05495	0.8268	0.18
645	0.4179	0.0721	0.5302	0.0401	0.7982	0.1447
646	0.45345	0.06685	0.51675	0.00275	0.8025	0.1502
647	0.39185	0.06765	0.57385	0.06795	0.3222	0.1364
649	0.3839	0.0809	0.56105	0.07375	0.32745	0.11435
651	0.3916	0.046	0.55875	0.07925	0.30375	0.13685
655	0.36755	0.08925	0.5576	0.0695	0.34275	0.09645
656	0.41435	0.01885	0.5615	0.0394	0.36685	0.11795
657	0.399	0.1059	0.6297	0.094	0.42125	0.08135
658	0.44795	0.09055	0.5495	0.0524	0.3499	0.1499
662	0.42815	0.08645	0.56785	0.06455	0.34455	0.15185
664	0.4222	0.0654	0.5901	0.073	0.3516	0.1481
667	0.39985	0.10085	0.59485	0.06755	0.35475	0.17845
669	0.41895	0.10425	0.61175	0.03735	0.4013	0.1903
673	0.3975	0.0823	0.5953	0.0997	0.34205	0.19665
677	0.42885	0.09285	0.56855	0.06195	0.3473	0.1649
678	0.47205	0.09605	0.5958	0.0757	0.37075	0.17205
679	0.3962	0.0825	0.55705	0.05085	0.3501	0.1665
681	0.3657	0.0673	0.55395	0.05695	0.3697	0.1823
683	0.3655	0.0462	0.5898	0.0548	0.4034	0.1679
686	0.36445	0.01985	0.5778	0.0802	0.44865	0.15675
688	0.34845	0.07445	0.51605	0.07575	0.3553	0.1925
689	0.3499	0.0355	0.52855	0.12675	0.35135	0.17255
690	0.3676	0.0978	0.52085	0.03055	0.37765	0.18315
692	0.3644	0.0837	0.52505	0.05125	0.34375	0.17945
694	0.39765	0.07165	0.5604	0.0929	0.46475	0.15345
697	0.68535	0.03015	0.5637	0.0888	-0.0118	0.0744
700	1.02885	0.07625	0.73955	0.22335	0.77115	0.04295
703	1.268	0.0991	0.66915	0.12255	1.40265	0.02815
706	1.391	0.082	0.9368	0.2123	1.47255	0.08055
710	0.38135	0.08885	0.59325	0.10355	0.9272	0.1627
711	0.49195	0.07635	0.6901	0.1892	1.1127	0.1634
712	0.34635	0.06705	0.57595	0.06415	0.88825	0.15505
714	0.36615	0.05845	0.5943	0.0666	0.9287	0.1452
716	0.3913	0.0282	0.7139	0.0897	1.09515	0.12445
719	0.7331	0.0822	0.9041	0.2701	1.61445	0.19575
722	1.0683	0.0802	1.06235	0.26015	1.83635	0.05425
725	1.407	0.0273	1.2563	0.2528	1.23695	0.04465
727	1.74075	0.00015	1.6879	0.225	1.8519	0.0041
728	2.1572	0.5436	2.1794	0.0486	2.44595	0.09305
731	2.00085	0.13825	1.9943	0.0076	2.16635	0.13925
734	0.3732	0.0543	0.5664	0.061	0.8977	0.1443
735	0.43285	0.03975	0.58255	0.07265	0.56625	0.12765
736	0.3571	0.0447	0.5668	0.0414	0.47185	0.15205
738	0.35255	0.04055	0.56815	0.03215	0.46205	0.15425
740	0.3486	0.0075	0.5873	0.0354	0.46185	0.16405
743	0.3605	0.0048	0.5693	0.0724	0.3474	0.1545
746	0.386	0.0098	0.5739	0.0692	0.37015	0.12945
749	0.41585	0.01155	0.5969	0.0639	0.3573	0.1305
751	0.42035	0.03105	0.58165	0.05075	0.3349	0.1241
752	0.4213	0.0392	0.5785	0.0474	0.34115	0.11055
755	0.43815	0.03485	0.5958	0.0385	0.30295	0.13365
758	0.35585	0.07205	0.5758	0.0202	0.30325	0.14745
759	0.38775	0.09235	0.6019	0.032	0.33035	0.15705
760	0.3482	0.0672	0.57	0.0058	0.3	0.1395
762	0.35915	0.08135	0.56705	0.02965	0.36805	0.14205
764	0.35525	0.09035	0.5751	0.0539	0.3757	0.1527
766	0.7726	0.0262	0.5809	0.0718	0.38215	0.16855
770	0.8768	0.1286	0.5745	0.049	0.3739	0.1359
774	0.3737	0.0633	0.57895	0.03705	0.36395	0.13335
775	0.4176	0.0411	0.623	0.0469	0.37645	0.12255
776	0.37345	0.07245	0.5648	0.0335	0.3734	0.1447
778	0.38025	0.05995	0.56905	0.03975	0.37265	0.14685
780	0.38545	0.03275	0.55665	0.04215	0.3706	0.1407
783	0.44585	0.01905	0.57365	0.01615	0.44445	0.15305
785	0.39605	0.07215	0.5893	0.0457	0.38115	0.14605
786	0.4114	0.0687	0.61275	0.04405	0.4045	0.1455
787	0.41	0.077	0.5966	0.0484	0.3827	0.1525
789	0.406	0.0915	0.60765	0.05855	0.39055	0.14675
791	0.3973	0.0949	0.61965	0.05665	0.40535	0.15845
794	0.39445	0.06765	0.62485	0.02845	0.44015	0.19135
796	0.4068	0.0923	0.59535	0.07765	0.3868	0.1215
797	0.4159	0.0759	0.59185	0.08835	0.3831	0.1196
798	0.41775	0.10575	0.6209	0.08	0.3994	0.1001
800	0.4162	0.0976	0.5998	0.0659	0.39565	0.09665
802	0.41435	0.09465	0.5894	0.0535	0.39655	0.09695
805	0.438	0.0707	0.5735	0.0356	0.3955	0.1141
808	0.474	0.0532	0.5672	0.0318	0.4047	0.1315
809	0.46525	0.06725	0.618	0.029	0.4533	0.1387
810	0.55535	0.00015	0.57225	0.04215	0.44425	0.13775
811	0.40895	0.08035	0.58835	0.06835	0.38635	0.10745
812	0.4584	0.0571	0.6195	0.0501	0.41975	0.11405
813	0.37425	0.08425	0.57415	0.07415	0.37445	0.12575
815	0.35795	0.07365	0.58755	0.08125	0.36315	0.14205
817	0.33915	0.05255	0.60125	0.08175	0.38115	0.13205
820	0.36025	0.06465	0.62335	0.03735	0.3852	0.1739
821	0.4297	0.0947	0.6922	0.0523	0.4265	0.1849
822	0.362	0.0199	0.6221	0.0906	0.3866	0.1978
823	0.38285	0.09385	0.58575	0.08335	0.35145	0.15115
824	0.3937	0.1086	0.5916	0.082	0.3774	0.1396
825	0.4174	0.0774	0.59805	0.07755	0.35865	0.17465
827	0.3995	0.0852	0.59435	0.08265	0.3592	0.1711
829	0.3921	0.09	0.5961	0.0651	0.35015	0.17325
831	0.3985	0.0736	0.6077	0.0781	0.35045	0.17035
835	0.40925	0.09835	0.59	0.0442	0.37715	0.16855
838	0.39985	0.07895	0.5726	0.06	0.37525	0.19445
842	0.4113	0.0656	0.6038	0.0855	0.3666	0.1659
843	0.39995	0.07005	0.61135	0.09845	0.3779	0.1708
844	0.46865	0.02925	0.6368	0.0783	0.40245	0.16565
846	0.46355	0.03555	0.64965	0.07555	0.41775	0.16545
848	0.4607	0.0429	0.602	0.0925	0.3785	0.1579
850	0.45455	0.05975	0.62325	0.11575	0.3657	0.1438
854	0.4643	0.0574	0.5738	0.0883	0.37845	0.16145
857	0.46645	0.07105	0.5804	0.0822	0.39435	0.16955
861	0.50195	0.01045	0.7049	0.064	0.45875	0.16705
862	0.54425	0.02925	0.81105	0.06465	0.55475	0.19825
863	0.54195	0.03845	0.6992	0.0491	0.4715	0.128
864	0.4604	0.0463	0.64575	0.03395	0.49645	0.18625
866	0.42945	0.05105	0.6294	0.0629	0.4328	0.1828
868	0.43095	0.04455	0.61595	0.07135	0.3844	0.157
871	0.4498	0.0606	0.6227	0.0463	0.412	0.1721
874	0.4623	0.0379	0.6123	0.041	0.399	0.1414
875	0.59245	0.04555	0.64185	0.03285	0.3939	0.1349
876	0.4685	0.0216	0.61625	0.04535	0.4644	0.1233
877	0.4473	0.0164	0.63685	0.08685	0.41755	0.16545
878	0.4439	0.0091	0.67505	0.09575	0.46435	0.15795
879	0.50795	0.01505	0.66855	0.08505	0.45715	0.17965
